# Supplementary material for: Solar Drying of Mangoes: Opportunities for Combating Vitamin A Deficiency in Sub-Saharan Africa
Source: Foods. 2025 Nov 20;14(22):3979. doi: 10.3390/foods14223979 (PMC12652506; doi:10.3390/foods14223979)
Supplement: Supplementary file 1 [file foods-14-03979-s001.zip]

Archive with 1 entries (1 files):
- foods-3950193-supplementary.xlsx
