# Supplementary material for: Solar Drying of Mangoes: Opportunities for Combating Vitamin A Deficiency in Sub-Saharan Africa
Source: Foods. 2025 Nov 20;14(22):3979. doi: 10.3390/foods14223979 (PMC12652506; doi:10.3390/foods14223979)
Supplement: Supplementary file 1 [file foods-14-03979-s001.zip › foods-3950193-supplementary.xlsx]

## Sheet: Table S1
Table S1. Quantitative summary of β-carotene or Vitamin A retention (µg/ 100 g)
Dryer type	Variety	Control	Pre-treatment																Reference
			Ascorbic acid dip (AAD)	Honey dip (HD)	Steam blanching (SB)	1% Citric acid	0.5v/v Lemon juice	3 min Blanching	Blanching	Sugar dip	Ascorbic acid dip	No pre-treatment	20% Sucrose	1% Citric acid +20% sucrose	1% Citric acid + sulfite	20% Sucrose+ sulfite	1% Citric acid +20% sucrose + sufite	Control+sulfite	[31]
Sun drying (32°C, 8h)	Honey	4209.9±41.5 dw	4521.9±48.7 dw	4928.3±53.8 dw	4128.8±40.2 dw	_	_	_	_	_	_	_	_	_	_	_	_	_
Solar drying (41°C, 8h)		5208.3±52.1 dw	5294.5±45.3 dw	5462.0±49.1 dw	5251.6±47.0 dw	_	_	_	_	_	_	_	_	_	_	_	_	_
Oven drying (65°C, 6h)		5429.6±54.3 dw	5655.8±56.6 dw	5921.9±59.2 dw	5494.0±54.9 dw	_	_	_	_	_	_	_	_	_	_	_	_	_
Oven drying (50°C)	Apple	31650±1240 dw	_	_	_	36380±710 dw	31530±1210 dw*	34660±430 dw	_	_	_	_	_	_	_	_	_	_	[32]
	Ngowe	17380±340 dw	_	_	_	20790±430 dw	9090±800 dw	16790±760 dw	_	_	_	_	_	_	_	_	_	_
Oven drying (65°C)	Apple	18990±710 dw	_	_	_	34470±1740 dw	33440±1310 dw	21300±100 dw	_	_	_	_	_	_	_	_	_	_
	Ngowe	18580±390 dw	_	_	_	6010±840 dw	8150±970 dw	10380±640 dw	_	_	_	_	_	_	_	_	_	_
Solar drying	Apple	27930±180 dw	_	_	_	31980±970 dw	32510±1430 dw	25230±190 dw**	_	_	_	_	_	_	_	_	_	_
	Ngowe	16740±780 dw	_	_	_	14990±690 dw	8710±900 dw	12440±330 dw	_	_	_	_	_	_	_	_	_	_
Sun drying	Tommy Atkins	905±210 dw	_	_	_	_	_	_	1760±300 dw	1520±280 dw	1340±260 dw	_	_	_	_	_	_	_	[42]
	Ngowe	730±280 dw	_	_	_	_	_	_	1470±310 dw	1330±140 dw	1180±250 dw***	_	_	_	_	_	_	_
Solar drying	Tommy Atkins	1520±150 dw	_	_	_	_	_	_	2490±540 dw	2250±430 dw	1950±250 dw	_	_	_	_	_	_	_
	Ngowe	1060±310 dw	_	_	_	_	_	_	1800±400 dw	1650±280 dw	1430±380 dw	_	_	_	_	_	_	_
Oven drying	Tommy Atkins	2210±300 dw	_	_	_	_	_	_	2970±230 dw	2650±190 dw	2540±100 dw	_	_	_	_	_	_	_
	Ngowe	1420±210 dw	_	_	_	_	_	_	2110±320 dw	1940±350 dw	1770±90 dw****	_	_	_	_	_	_	_
Greenhouse solar dryer	Amélie/Kent	4000±500 dw	_	_	_	_	_	_	_	_	_	3680±150 dw	_	_	_	_	_	_	[47]
Greenhouse solar dryer	Divine	5261±437 dw	_	_	_	5122±317 dw	_	_	_	_	_	_	4916±258 dw	5030±403 dw	5075±222 dw	5164±249 dw	5281±217 dw	5133±299 dw	[48]
	Sensation	4410±159 dw	_	_	_	5122±317 dw	_	_	_	_	_	_	4916±258 dw	5030±403 dw	5075±222 dw	5164±249 dw	5281±217 dw	5133±300 dw
	Kent	5200±173 dw	_	_	_	5122±317 dw	_	_	_	_	_	_	4916±258 dw	5030±403 dw	5075±222 dw	5164±249 dw	5281±217 dw	5133±301 dw
Sun dryer	Ngowe	730 ± 280 fw							1470 ± 310 fw	1330 ± 140 fw	1180 ± 250 fw	_	_	_	_	_	_	_	[59]
	Tomm Atkins	905 ± 210 fw							1760 ± 300 fw	1520 ± 280 fw	1340 ± 260 fw	_	_	_	_	_	_	_
Solar dryer	Ngowe	1060 ± 310 fw							1800 ± 400 fw	1620 ± 280 fw	1430 ± 380 fw	_	_	_	_	_	_	_
	Tomm Atkins	1520 ± 150 fw							2490 ± 540 fw	2250 ± 430 fw	1950 ± 250 fw	_	_	_	_	_	_	_
Oven dryer (70°C)	Ngowe	1420 ± 210 fw							2110 ± 320 fw	1940 ± 350 fw	1770 ± 90 fw	_	_	_	_	_	_	_
	Tomm Atkins	2210 ± 300 fw							2970 ± 230 fw	2650 ± 190 fw	2540 ± 100 fw	_	_	_	_	_	_	_
fw =fresh weight
dw= driy weight
Conversion factor: 12µg β-carotene = 1µg RAE [66, 67]
RDA for children aged 4 to 6 years old is 300 µg RAE/day [29].
Assumption of reasonable daily consumption of 20 grams of dried mango.
* = Highest β-carotene retention in oven dryer (50°C) under a 1% Citric acid pre-treatment, providing 3031.67±59.17 µg/ 100 g of RAE, which covers over 100% of RDA.
** = Highest β-carotene retention in sun dryer with 0.5 v/v lemon juice pre-treatment, providing 2709.17±119.17µg/ 100 g dw of RAE, which covers over 100% of RDA.
*** = Lowest β-carotene retention in sun dryer with acid ascorbic dip pre-treatment, providing 98.30±20.83 µg/ 100 g dw of RAE, which covers 6% of RDA.
**** = Lowest β-carotene retention in oven dryer with acid ascorbic dip pre-treatment, providing 147.5 ±59.17 µg/ 100 g dw of RAE, which covers over 7% of RDA.
